# Supplementary material for: A Prior Usutu Virus Infection Can Protect Geese from Severe West Nile Disease
Source: Pathogens. 2023 Jul 20;12(7):959. doi: 10.3390/pathogens12070959 (PMC10386565; doi:10.3390/pathogens12070959)
Supplement: Supplementary file 1 [file pathogens-12-00959-s001.zip]

Archive with 2 entries (2 files):
- Figure S1.pdf
- Supplementary_Tables_S1-S15_07-07-2023.xlsx
